# Supplementary material for: Soil Bacteria in Archaeology: What Could Rank Abundance Functions Tell Us About Ancient Human Impacts on Microbial Communities?
Source: Microorganisms. 2024 Nov 6;12(11):2243. doi: 10.3390/microorganisms12112243 (PMC11596836; doi:10.3390/microorganisms12112243)
Supplement: Supplementary file 1 [file microorganisms-12-02243-s001.zip]

Archive with 1 entries (1 files):
- microorganisms-3252444-supplementary.pdf
